# Supplementary material for: Clinical verification of 18F-DCFPyL PET-detected lesions in patients with biochemically recurrent prostate cancer
Source: PLoS One. 2020 Oct 6;15(10):e0239414. doi: 10.1371/journal.pone.0239414 (PMC7537873; doi:10.1371/journal.pone.0239414)
Supplement: S1 Data — (XLSX) [file pone.0239414.s001.xlsx]

## Sheet: Database
Study number	iPSA	Age_at_scan	PSA_at_scan	Primary_curative_therapy	Gleason Score	T (pT - RALP / cT - EBRT)	N (Nx/N0/N+)	R-status (0/1/nvt)	EAU Risk classification	ADT_ttv_scan (yes/no)	tracer_dosis (MBq)	positive_scan (yes/no)	local_recurrence (yes/no)	N-status (0 / N+ / M1a)	number of_pos_ lnn (0-99)	Quantitative LNN	M1b_number of (0-99)	Quantitative Osseous metastases	M1c (0-99)	Quantitative M1c	Total PET lesions	bone lesions bevestigd op CT	CT-negative bone lesions	lymph nodeen groter dan 6mm?	CT-negative LNN lesions	Overige metastasen substraat op CT?	CT-negative M1c lesions	lesions geenszins bevestigd	total - niet bevestigd	True positivity PSMA-scan, 0= negative, 1= PA-bewezen, 2= Andere beeldvorming (binnen 3 months after PSMA), 3= PSMA avide lesion toeafterme over de tijd, 4 = PSA-response op behandeling after SBRT, 6= anderszins bewezen (LO) 9= geen bevestiging	Oligometastasen?	PA-samples verzameld?	PA-samples positive?	Maximum number of positive lesions based on PSMA en number of biopsies	based on PA false positive lesions	based on Imaging false positive lesions	method PA obtained?	lesions positive op additionele imaging	Maximaal number of positive lesions based on PSMA	Hoeveelheid bewezen lesions	Percentage lesions positive	PSA-response > 50%?	PSA-response op 1 lesion niet afdoende	SBRT mimimaal positive lesions	SBRT maximaal positive lesions	SBRT negative lesions	total PPV positive minimaal	total PPV positive maximaal	Patiëntlevel positive
Nr_001	-	72	1.8	RP	7	T3	Nx	NB	IR	0	317	1	0	0	0	0	1	1	0	0	1	1	0		0		0	0		9	1																0	0	0
Nr_002	-	73	0.4	RP	9	T3b	N0	1	HR	0	326	0	0	0	0	0	0	0	0	0	0		0		0		0			0	0																0	0	0
Nr_003	-	64	3.6	RP	7	T3a	Nx	1	HR	0	284	1	1	0	0	0	1	1	0	0	2	1	0		0		0	1		4	1													1	1		1	1	1
Nr_004	-	75	2.1	EBRT	6	T1c	Nx	nvt	LR	0	328	0	0	0	0	0	0	0	0	0	0		0		0		0			0	0																0	0	0
Nr_005	-	74	6.9	EBRT	7	T3b	N0	nvt	HR	0	244	1	1	0	0	0	0	0	0	0	1		0		0		0	0		4	0													1	1		1	1	1
Nr_006	-	79	29.8	EBRT	7	T3b	N0	nvt	HR	0	284	1	0	0	0	0	0	0	>5	5	5		0		0	5	0	0		9	0																0	0	0
Nr_007	-	75	5.3	EBRT	6	T1c	N0	nvt	LR	0	322	1	1	N+	1	1	0	0	0	0	2		0	0	1		0	2	0	9	1																0	0	0
Nr_008	-	74	0.6	RP	9	T3b	Nx	1	IR	0	327	1	1	M1a	>5	5	0	0	0	0	6		0	0	5		0	6	0	9	0																0	0	0
Nr_009	-	74	1.2	RP	7	T3b	N+	0	HR	0	291	1	0	N+	2	2	0	0	0	0	2		0	0	2		0	2	0	9	1															2	0	0	0
Nr_010	-	67	2	RP	8	T2c	N+	1	HR	0	324	1	0	M1a	>5	5	0	0	0	0	5		0	1	4		0	4	1	9	0																0	0	0
Nr_011	-	62	0.1	RP	7	T2c	N0	NB	IR	0	321	0	0	0	0	0	0	0	0	0	0		0		0		0			0	0																0	0	0
Nr_012	-	82	13.5	EBRT	7	T3a	N0	nvt	HR	1	323	1	1	M1a	>5	5	>5	5	0	0	11	5	0	5	0		0	1		2a	0							10	10	10	100						10	10	1
Nr_013	143	62	0.5	EBRT	9	T3b	Nx	nvt	HR	0	275	1	0	0	0	0	2	2	0	0	2	0	2		0		0	2	0	9	1																0	0	0
Nr_014	-	76	3.3	RP	6	T2a	N0	0	LR	0	370	1	0	M1a	>5	5	0	0	0	0	5		0	1	4		0	0		4	0													1	5		1	5	1
Nr_015	17	76	11.4	EBRT	7	T3a	N0	nvt	HR	0	284	1	1	0	0	0	0	0	0	0	1		0		0		0	1	0	9	0																0	0	0
Nr_016	-	78	0.3	RP	7	T2c	Nx	0	IR	0	321	1	0	N+	1	1	0	0	0	0	1		0	0	1		0	0		4	1												1				0	0	0
Nr_017	-	75	7	EBRT	7	T2	N0	nvt	IR	0	327	1	1	M1a	>5	5	0	0	0	0	6		0	2	3		0	4	2	9	0																0	0	0
Nr_018	-	74	14.6	EBRT	8	T3a	N1	nvt	HR	1	272	1	1	M1a	>5	5	0	0	0	0	6		0	2	3		0	4	2	9	0																0	0	0
Nr_019	-	75	8.4	EBRT	7	T3a	N0	nvt	HR	0	359	1	0	N+	>5	5	4	4	0	0	9	3	1	2	3		0	4	5	9	0																0	0	0
Nr_020	-	75	4.2	RP	8	T3b	N+	1	HR	0	361	1	1	N+	4	4	3	3	0	0	8	3	0	0	4		0	5	3	9	0																0	0	0
Nr_021	10.8	69	5.2	RP	7	T2c	N0	NB	HR	0	317	1	0	0	0	0	1	1	0	0	1	0	1		0		0	0		2b	1					1		0	1	lesion in sacrum niet zichtbaar op MRI							0	0	0
Nr_022	-	72	12	EBRT	7	T2	Nx	nvt	IR	0	280	1	0	M1a	>5	5	0	0	0	0	5		0	5	0		0	0		1a	0	1	1	1			Target biopsy			1							1	1	1
Nr_023	-	70	1.3	EBRT	8	T3	Nx	nvt	HR	0	375	1	0	N+	3	3	0	0	0	0	3		0	0	3		0	3	0	9	1																0	0	0
Nr_024	19.6	66	0.3	RP	8	T3a	Nx	1	HR	0	390	0	0	0	0	0	0	0	0	0	0		0		0		0			0	0																0	0	0
Nr_025	-	74	0.3	RP	9	T2c	N0	1	HR	0	328	1	0	0	0	0	1	1	0	0	1	1	0		0		0	0		2a	1							1	1								1	1	1
Nr_026	-	77	0.2	RP	7	T2c	N0	0	IR	0	319	0	0	0	0	0	0	0	0	0	0		0		0		0			0	0																0	0	0
Nr_027	-	73	2.3	HIFU	6	T2	Nx	nvt	LR	0	292	1	1	0	0	0	0	0	0	0	1		0		0		0	1	0	9	0																0	0	0
Nr_028	-	74	0.3	RP	7	T3a	N0	1	HR	0	327	1	1	0	0	0	0	0	0	0	1		0	0	0		0	0		4	0											1					1	1	1
Nr_029	-	67	1.1	RP	8	T3a	Nx	0	HR	0	328	1	0	N+	1	1	0	0	0	0	1		0	0	1		0	0		4	1												1				0	0	0
Nr_030	16	70	4	EBRT	6	T1	N0	nvt	LR	0	283	1	1	M1a	>5	5	0	0	0	0	6		0	1	4		0	5	1	9	0																0	0	0
Nr_031	-	78	10	EBRT	6	T1a	Nx	nvt	IR	0	275	1	0	0	0	0	1	1	0	0	1	1	0		0		0	0		9	1																0	0	0
Nr_032	-	66	0.3	RP	6	T2	N0	0	LR	0	358	0	0	0	0	0	0	0	0	0	0		0		0		0			0	0																0	0	0
Nr_033	21	76	8.5	EBRT	9	T3b	N0	nvt	HR	1	364	1	0	M1a	1	1	1	1	0	0	2	1	0	1	0		0	0		9	1																0	0	0
Nr_034	-	70	4.4	EBRT	6	T1c	Nx	nvt	LR	0	326	1	1	0	0	0	0	0	0	0	1		0		0		0	0		1a	0	1	1	1			prostatebiopsies										1	1	1
Nr_035	8	67	0.6	RP	9	T3b	N0	1	HR	0	326	1	0	N+	>5	5	2	2	0	0	7	0	2	0	5		0	7	0	9	0																0	0	0
Nr_036	-	75	6.5	BT	6	T2	N0	nvt	LR	0	326	1	1	0	0	0	0	0	0	0	1		0		0		0	1	0	9	0																0	0	0
Nr_037	-	57	2.4	HIFU	6	T1c	Nx	nvt	LR	0	328	1	1	0	0	0	0	0	0	0	1		0		0		0	0		1a	0	1	1	1			prostatebiopsies			1	100						1	1	1
Nr_038	-	77	2.6	RP	8	T3b	N+	0	HR	0	288	1	0	N+	4	4	2	2	0	0	6	2	0	1	3		0	3	3	9	0																0	0	0
Nr_039	-	78	2.5	HIFU	7	T2	Nx	nvt	IR	0	321	1	1	0	0	0	0	0	0	0	1		0		0		0	1	0	9	0																0	0	0
Nr_040	-	72	5	EBRT	9	T4	Nx	nvt	HR	1	283	1	0	N+	3	3	0	0	0	0	3		0	0	3		0	3	0	9	1																0	0	0
Nr_041	-	62	0.6	EBRT	9	T3	N2	nvt	HR	0	326	1	1	N+	2	2	1	1	0	0	4	1	0	0	2		0	3	1	9	1																0	0	0
Nr_042	6.7	70	4.1	RP	7	T3a	Nx	0	HR	0	321	1	0	N+	3	3	0	0	0	0	3		0	3	0		0	0		1a	1	6	3	3			lymph nodedissectie				100						3	3	1
Nr_043	-	74	5.9	RP	9	T2	Nx	0	HR	0	283	1	1	0	0	0	0	0	0	0	1		0		0		0	1	0	9	0																0	0	0
Nr_044	5.7	58	2.5	RP	7	T3b	Nx	1	HR	0	321	1	0	0	0	0	1	1	0	0	1	1	0		0		0	0		4	1									1	100			1	1		1	1	1
Nr_045	-	77	0.5	RP	8	T2c	N+	0	HR	0	282	1	0	M1a	>5	5	0	0	0	0	5		0	0	5		0	5	0	9	0																0	0	0
Nr_046	-	63	0.2	RP	7	T2c	N0	NB	IR	0	362	0	0	0	0	0	0	0	0	0	0		0		0		0			0	0																0	0	0
Nr_047	7.5	65	3.6	EBRT	7	T3a	Nx	nvt	HR	0	280	1	1	M1a	>5	5	1	1	2	2	9	1	0	2	3	2	0	4	5	9	0																0	0	0
Nr_048	-	67	2.8	EBRT	6	T3	N0	nvt	HR	0	323	1	0	M1a	2	2	0	0	0	0	2		0	1	1		0	1	1	9	1																0	0	0
Nr_049	-	81	22.2	EBRT	7	T1	Nx	nvt	HR	0	319	1	0	M1a	>5	5	2	2	0	0	7	2	0	2	3		0	3	4	9	0																0	0	0
Nr_050	-	67	4	EBRT	7	T3c	N0	nvt	HR	0	323	1	0	M1a	1	1	0	0	0	0	1		0	0	1		0	0		4	1												1				0	0	0
Nr_051	23	67	20.1	EBRT	7	T3a	Nx	nvt	HR	0	357	1	0	N+	>5	5	0	0	0	0	5		0	5	0		0	0		9	0																0	0	0
Nr_052	-	71	3.5	EBRT	8	T3	N0	nvt	HR	0	323	0	0	0	0	0	0	0	0	0	0		0		0		0			0	0																0	0	0
Nr_053	-	73	0.4	RP	6	T2	N0	1	LR	0	285	0	0	0	0	0	0	0	0	0	0		0		0		0			0	0																0	0	0
Nr_054	-	60	77	EBRT	8	T3b	N1	nvt	HR	0	362	1	0	N+	1	1	>5	5	0	0	6	5	0	0	1		0	1	5	9	0																0	0	0
Nr_055	6.9	67	0.6	RP	9	T3b	N0	1	HR	0	277	1	1	0	0	0	0	0	0	0	1		0		0		0	1	0	9	0																0	0	0
Nr_056	-	73	4.3	EBRT	6	T3	Nx	nvt	LR	0	322	1	0	N+	2	2	0	0	0	0	2		0	0	2		0	2		4	1															2	0	0	0
Nr_057	-	74	1.4	EBRT	9	T3	N1	nvt	HR	1	250	1	1	0	0	0	0	0	0	0	1		0		0		0	1	0	9	0																0	0	0
Nr_058	-	74	4.6	BT	6	T1	Nx	nvt	LR	0	274	1	1	N+	1	1	1	1	0	0	3	0	1	0	1		0	3	0	9	1																0	0	0
Nr_059	-	77	27	RP	8	T2	Nx	1	HR	1	273	1	1	0	0	0	2	2	0	0	3	2	0		0		0	1	2	9	1																0	0	0
Nr_060	-	74	13	EBRT	9	T3	Nx	nvt	IR	0	228	1	1	0	0	0	2	2	4	4	7	2	0		0	3	1	2	5	9	1																0	0	0
Nr_061	25	65	1	EBRT	9	T3a	N0	nvt	HR	0	270	1	0	N+	2	2	0	0	0	0	2		0	0	2		0	0		1b	1	25	0	2	2		lymph nodedissectie			0/25 positive LN							0	0	0
Nr_062	-	70	3.1	BT	7	T2	Nx	nvt	IR	0	315	1	1	0	0	0	0	0	0	0	1		0		0		0	0		1a	0	1	1	1			prostatebiopsies				100						1	1	1
Nr_063	-	71	5.1	BT	6	T2	Nx	nvt	LR	0	230	1	1	N+	1	1	0	0	0	0	2		0	0	1		0	0		1a, 2b	1	1	1	1		1	prostatebiopsies		1	MRI: N0., EP+P --> lokaal recidief	50						1	1	1
Nr_064	-	62	0.3	RP	9	T4	N0	1	HR	0	323	1	0	N+	2	2	0	0	0	0	2		0	0	2		0	0		1a	1	5	2	2			lymph nodedissectie				100						2	2	1
Nr_065	-	77	8.1	RP	NB	T2	N0	NB	IR	0	277	1	0	M1a	2	2	0	0	0	0	2		0	1	1		0	1	1	9	1																0	0	0
Nr_066	-	75	1	EBRT	8	T3b	N2	nvt	HR	0	260	1	1	0	0	0	0	0	0	0	1		0		0		0	0		1a	0	1	1	1			prostatebiopsies										1	1	1
Nr_067	11	69	4.1	RP	9	T4	N0	0	HR	0	267	1	0	N+	3	3	0	0	0	0	3		0	1	2		0	0		3	1							3		3	100						3	3	1
Nr_068	-	69	11	EBRT	?	T2a	N0	nvt	IR	0	278	1	1	N+	1	1	1	1	0	0	3	1	0	1	0		0	1	2	9	1																0	0	0
Nr_069	10	76	3.5	EBRT	9	T3b	Nx	nvt	HR	0	280	1	0	0	0	0	0	0	4	4	4		0		0		4	4	0	9	0																0	0	0
Nr_070	-	74	2.9	BT	6	T2	N0	nvt	LR	0	264	1	1	N+	1	1	1	1	0	0	3	1	0	0	1		0	2	1	9	1																0	0	0
Nr_071	-	65	3.3	EBRT	8	T3	Nx	nvt	HR	0	318	1	0	M1a	4	4	0	0	0	0	4		0	0	4		0	4	0	9	0																0	0	0
Nr_072	-	74	1.7	RP	7	T3a	N0	0	HR	0	281	1	0	M1a	1	1	0	0	0	0	1		0	0	1		0	0		4	1												1				0	0	0
Nr_073	-	76	1	EBRT	7	T3	N0	nvt	IR	0	290	1	0	0	0	0	2	2	0	0	2	2	0		0		0	0		9	1																0	0	0
Nr_074	-	78	9	HIFU	7	T1c	Nx	nvt	IR	0	274	1	0	M1a	>5	5	0	0	0	0	5		0	0	5		0	5	0	9	0																0	0	0
Nr_075	-	77	3.1	RP	NB	T2	N0	NB	IR	0	283	1	1	0	0	0	0	0	0	0	1		0		0		0	1	0	9	0																0	0	0
Nr_076	89	63	1.2	RP	8	T2c	N0	1	HR	0	242	1	0	N+	1	1	0	0	0	0	1		0	0	1		0	0		4	1												1				0	0	0
Nr_077	-	82	8	EBRT	6	T1	N0	nvt	LR	0	316	1	1	0	0	0	0	0	0	0	1		0		0		0	1	0	9	0																0	0	0
Nr_078	-	74	8.9	EBRT	6	T2c	Nx	nvt	HR	0	246	1	1	0	0	0	0	0	0	0	1		0		0		0	1	0	9	0																0	0	0
Nr_079	-	76	11	HIFU	7	T2a	Nx	nvt	IR	0	204	1	1	M1a	>5	5	>5	5	0	0	11	5	0	5	0		0	1	10	9	0																0	0	0
Nr_080	-	69	15.8	EBRT	9	T3a	N0	nvt	HR	0	307	1	1	M1a	>5	5	>5	5	0	0	11	5	0	5	0		0	1	10	9	0																0	0	0
Nr_081	-	86	6.5	EBRT	6	T2	N0	nvt	LR	0	247	1	1	M1a	5	5	0	0	0	0	6		0	0	5		0	6	0	9	0																0	0	0
Nr_082	-	82	9.8	EBRT	7	T1	Nx	nvt	IR	0	301	1	0	0	0	0	1	1	0	0	1	1	0		0		0	0		4	1									1	100			1	1		1	1	1
Nr_083	-	67	0.2	RP	7	T3b	N0	1	HR	0	281	0	0	0	0	0	0	0	0	0	0		0		0		0			0	0																0	0	0
Nr_084	28.7	64	0.2	RP	7	T2	N0	0	IR	0	314	0	0	0	0	0	0	0	0	0	0		0		0		0			0	0																0	0	0
Nr_085	-	68	0.3	RP	8	T3b	N+	0	IR	0	275	1	0	N+	1	1	0	0	0	0	1		0	0	1		0	0		4	1												1				0	0	0
Nr_086	-	75	1.1	RP	7	T3b	N0	0	HR	0	299	1	0	M1a	4	4	2	2	0	0	6	0	2	2	2		0	4	2	9	0																0	0	0
Nr_087	-	55	2.2	BT	7	T1	Nx	nvt	IR	0	378	1	0	0	0	0	1	1	0	0	1	0	1		0		0	0		2a	1							1	1	1	100						1	1	1
Nr_088	9.1	73	6.8	EBRT	6	T1	Nx	nvt	LR	0	283	1	1	0	0	0	0	0	0	0	1		0		0		0	0		1a	0	1	1	1			prostatebiopsies				100						1	1	1
Nr_089	-	68	2.2	RP	7	T3b	N0	NB	HR	0	282	1	0	M1a	>5	5	1	1	0	0	6	1	0	2	3		0	3	3	9	0																0	0	0
Nr_090	-	73	10	EBRT	7	T1	N0	nvt	IR	0	258	1	1	0	0	0	2	2	2	2	5	2	0		0	2	0	1	4	9	1																0	0	0
Nr_091	-	68	1.1	BT	6	T2	N0	nvt	LR	0	307	1	1	0	0	0	0	0	0	0	1		0		0		0	0		1b	0	1	0	1	1		prostatebiopsies										0	0	0
Nr_092	-	72	3	EBRT	7	T3	Nx	nvt	IR	0	410	1	1	0	0	0	1	1	0	0	2	1	0		0		0	0		1a	1	1	1	1			prostatebiopsies										1	1	1
Nr_093	-	71	1.7	HIFU	7	T2	N0	nvt	IR	0	286	0	0	0	0	0	0	0	0	0	0		0		0		0			0	0																0	0	0
Nr_094	-	65	1.1	BT	6	T2	N0	nvt	LR	0	275	0	0	0	0	0	0	0	0	0	0		0		0		0			9	0																0	0	0
Nr_095	-	71	388	EBRT	8	T3	N0	nvt	HR	0	400	1	1	M1a	>5	5	0	0	1	1	7		0	5	0	1	0	1		3	0							5		>5	100						5	5	1
Nr_096	75	57	2.1	EBRT	8	T3	N0	nvt	HR	0	245	1	0	M1a	>5	5	0	0	0	0	5		0	1	4		0	4	1	9	0																0	0	0
Nr_097	-	70	8.2	EBRT	9	T3b	Nx	nvt	HR	0	315	1	0	N+	>5	5	1	1	>5	5	11	0	1	4	1	5	0	2	9	9	0																0	0	0
Nr_098	69.8	85	2.5	EBRT	9	T2	N0	nvt	HR	0	405	1	0	M1a	1	1	1	1	0	0	2	1	0	0	1		0	1	1	9	1																0	0	0
Nr_099	55.9	77	1.8	EBRT	9	T4	N0	nvt	HR	0	276	1	0	N+	3	3	4	4	0	0	7	2	2	0	3		0	5	2	9	0																0	0	0
Nr_100	-	59	1.3	EBRT	8	T3	Nx	nvt	IR	1	395	1	0	N+	3	3	3	3	0	0	6	2	1	2	1		0	2	4	9	0																0	0	0
Nr_101	-	69	1.4	HIFU	7	T2	Nx	nvt	IR	0	341	1	0	0	0	0	2	2	0	0	2	1	1		0		0	1	1	9	1																0	0	0
Nr_102	-	72	0.3	EBRT	7	T3	Nx	nvt	HR	0	377	1	1	0	0	0	0	0	0	0	1		0		0		0	1	0	9	0																0	0	0
Nr_103	-	67	0.5	RP	7	T2c	Nx	0	HR	0	318	1	0	0	0	0	2	2	2	2	4	2	0		0	2	0	0		1a	1	1	1	1			Targetbiopsy										1	1	1
Nr_104	8.5	64	0.2	RP	8	T2c	N0	0	HR	0	306	0	0	0	0	0	0	0	0	0	0		0		0		0			4	0																0	0	0
Nr_105	8.1	63	0.5	RP	7	T2c	N0	1	HR	0	368	1	0	N+	1	1	0	0	0	0	1		0	0	1		0	1	0	9	1																0	0	0
Nr_106	32	77	8.3	RP	7	T3a	N0	1	HR	0	289	1	0	M1a	>5	5	0	0	0	0	5		0	3	2		0	2	3	9	0																0	0	0
Nr_107	-	69	4.6	BT	6	T2	Nx	nvt	LR	0	379	1	0	M1a	>5	5	0	0	0	0	5		0	0	5		0	5	0	9	0																0	0	0
Nr_108	27	77	7	EBRT	7	T3b	N1	nvt	HR	0	272	1	0	0	0	0	3	3	0	0	3	1	2		0		0	2	1	9	1																0	0	0
Nr_109	13.2	69	1.7	EBRT	9	T3b	N1	nvt	HR	0	250	1	1	0	0	0	0	0	0	0	1		0		0		0	0		1a	0	1	1	1			prostatebiopsies				100						1	1	1
Nr_110	-	79	856	RP	7	T2c	N0	0	HR	1	385	1	0	N+	1	1	0	0	0	0	1		0	1	0		0	0		9	1																0	0	0
Nr_111	25	66	3.5	EBRT	6	T2	N0	nvt	LR	0	312	1	1	N+	1	1	0	0	0	0	2		0	0	1		0	2		3	1					1		1		1 (lokaal, no lymph metastasis)	50						1	1	1
Nr_112	-	76	5	EBRT	7	T3	N0	nvt	IR	0	330	1	1	N+	3	3	0	0	0	0	4		0	2	1		0	2	2	9	1																0	0	0
Nr_113	-	76	2	BT	6	T2	Nx	nvt	LR	0	288	1	1	0	0	0	0	0	0	0	1		0		0		0	0		1b	0	1	0	1	1		prostatebiopsies										0	0	0
Nr_114	-	70	2.4	EBRT	7	T3	N0	nvt	HR	0	247	1	0	0	0	0	1	1	0	0	1	1	0		0		0	0		4	1																0	0	0
Nr_115	-	77	2.1	HIFU	7	T2	N0	nvt	IR	0	265	1	1	N+	2	2	0	0	0	0	3		0	0	2		0	1		1b	1	2	0	2	2		lymph nodepunction			0							0	0	0
Nr_116	9	68	0.2	RP	7	T3a	N0	0	HR	0	284	0	0	0	0	0	0	0	0	0	0		0		0		0			0	0																0	0	0
Nr_117	-	80	0.4	RP	8	T2c	Nx	1	HR	0	259	1	1	0	0	0	0	0	0	0	1		0		0		0	1	0	9	0																0	0	0
Nr_118	-	83	5	EBRT	7	T3	N0	nvt	HR	1	328	1	0	M1a	>5	5	0	0	0	0	5		0	1	4		0	4	1	9	0																0	0	0
Nr_119	-	74	3.5	EBRT	7	T2	Nx	nvt	IR	0	240	0	0	0	0	0	0	0	0	0	0		0		0		0			0	0																0	0	0
Nr_120	-	78	6.4	HIFU	6	T3	Nx	nvt	HR	0	272	1	1	0	0	0	0	0	0	0	1		0		0		0	0		1b	0	1	0	1	1		prostatebiopsies			0							0	0	0
Nr_121	-	75	1.2	RP	9	T3b	N+	0	HR	0	321	1	1	0	0	0	0	0	0	0	1		0		0		0	0		4	0											1					1	1	1
Nr_122	-	72	2.7	RP	8	T3a	N0	0	HR	0	312	1	0	0	0	0	1	1	0	0	1	1	0		0		0	0		4	1												1				0	0	0
Nr_123	-	75	12.8	EBRT	7	T2b	N0	nvt	IR	0	237	1	1	M1a	>5	5	0	0	0	0	6		0	0	5		0	6	0	9	0																0	0	0
Nr_124	8.1	71	1.9	EBRT	7	T3b	N0	nvt	HR	0	357	1	1	M1a	1	1	2	2	0	0	4	1	1	0	1		0	3	1	9	1																0	0	0
Nr_125	-	82	6.2	EBRT	9	T3b	N0	nvt	HR	0	324	1	0	0	0	0	>5	5	0	0	5	5	0		0		0	0		9	0																0	0	0
Nr_126	-	83	7.8	RP	?	T3	N0	NB	IR	0	282	1	1	N+	2	2	1	1	0	0	4	0	1	0	2		0	4	0	9	1																0	0	0
Nr_127	-	65	2.1	EBRT	8	T3	Nx	nvt	HR	0	298	1	1	N+	3	3	0	0	0	0	4		0	0	3		0	4	0	9	1																0	0	0
Nr_128	69	72	5.3	EBRT	9	T3	N1	nvt	HR	0	362	1	0	M1a	>5	5	0	0	0	0	5		0	5	0		0	0		9	0																0	0	0
Nr_129	-	71	0.3	RP	8	T3b	Nx	0	HR	0	330	1	0	N+	2	2	0	0	0	0	2		0	1	1		0	1	1	9	1																0	0	0
Nr_130	-	76	5	EBRT	8	T2	Nx	nvt	HR	0	308	1	0	0	0	0	2	2	0	0	2	2	0		0		0	0		9	1																0	0	0
Nr_131	10.8	62	0.1	RP	6	T2c	Nx	0	HR	0	288	0	0	0	0	0	0	0	0	0	0		0		0		0			0	0																0	0	0
Nr_132	-	71	2.7	HIFU	6	T2	N0	nvt	LR	0	407	1	0	N+	1	1	0	0	0	0	1		0	0	1		0	0		VU, nog niet geweest (dd 03-06-2019)	1												1				0	0	0
Nr_133	130.6	67	2.1	EBRT	7	T3	N0	nvt	HR	0	356	1	1	0	0	0	0	0	0	0	1		0		0		0	1	0	9	0																0	0	0
Nr_134	9.7	74	6.6	EBRT	7	T3	N0	nvt	HR	0	288	1	1	0	0	0	0	0	0	0	1		0		0		0	1	0	9	0																0	0	0
Nr_135	12	73	1.2	RP	7	T3	Nx	0	HR	0	288	0	0	0	0	0	0	0	0	0	0		0		0		0			0	0																0	0	0
Nr_136	-	68	1.4	EBRT	9	T2a	N0	nvt	HR	0	291	1	0	0	0	0	1	1	0	0	1	1	0		0		0	0		9	1																0	0	0
Nr_137	-	81	4	EBRT	6	T3	N0	nvt	HR	0	238	1	0	N+	1	1	0	0	0	0	1		0	0	1		0	0		4	1													1	1		1	1	1
Nr_138	-	74	3.4	EBRT	9	T3b	N0	nvt	HR	0	290	1	0	M1a	>5	5	>5	5	0	0	10	5	0	1	4		0	4	6	9	0																0	0	0
Nr_139	11.6	80	5.3	RP	8	T2c	N0	0	HR	0	287	1	0	0	0	0	1	1	0	0	1	1	0		0		0	0		9	1																0	0	0
Nr_140	7.6	66	1.1	RP	7	T2c	N0	1	HR	0	275	1	0	M1a	>5	5	0	0	0	0	5		0	0	5		0	5	0	9	0																0	0	0
Nr_141	6.4	62	0.9	EBRT	8	T2	Nx	nvt	HR	0	328	1	1	0	0	0	0	0	0	0	1		0		0		0	1		2a	0							1	1	1	100						1	1	1
Nr_142	-	66	1.9	EBRT	7	T3b	N1	nvt	HR	1	299	1	1	N+	1	1	1	1	0	0	3	1	0	0	1		0	2	1	9	1																0	0	0
Nr_143	-	77	19.7	EBRT	7	T2	Nx	nvt	IR	1	299	1	1	M1a	>5	5	0	0	0	0	6		0	4	1		0	2	4	9	0																0	0	0
Nr_144	43.4	70	2.2	EBRT	8	T3	N0	nvt	HR	0	261	1	0	N+	3	3	0	0	0	0	3		0	1	2		0	2	1	9	1																0	0	0
Nr_145	22.6	72	3.8	RP	8	T3b	N0	1	HR	0	355	1	0	N+	3	3	1	1	0	0	4	1	0	2	1		0	1	3	9	0																0	0	0
Nr_146	-	80	11.5	EBRT	10	T4	N0	nvt	HR	1	312	1	0	0	0	0	0	0	>5	5	5		0		0	5	0	0		1a	0	2	2	2			Target biopsy			5 (lever) ; 3 (penis)	100						2	2	1
Nr_147	5.7	75	3.8	EBRT	9	T3b	N0	nvt	HR	0	337	1	0	M1a	3	3	>5	5	0	0	8	3	2	0	3		0	5	3	9	0																0	0	0
Nr_148	-	71	3.5	EBRT	7	T3	Nx	nvt	HR	0	324	1	1	M1a	>5	5	0	0	0	0	6		0	0	5		0	6	0	9	0																0	0	0
Nr_149	9.1	80	107.9	EBRT	7	T2	N0	nvt	HR	0	280	1	1	M1a	>5	5	>5	5	1	1	12	5	0	5	0	1	0	1	11	9	0																0	0	0
Nr_150	-	73	3.6	EBRT	9	T3	N0	nvt	HR	1	292	1	1	M1a	>5	5	>5	5	4	4	15	3	2	0	5	4	0	8	7	9	0																0	0	0
Nr_151	-	71	4.3	EBRT	9	T3b	N0	nvt	HR	0	291	1	0	M1a	>5	5	0	0	0	0	5		0	1	4		0	4	1	9	0																0	0	0
Nr_152	6.5	63	0.2	RP	7	T2c	Nx	NB	HR	0	290	1	0	0	0	0	1	1	0	0	1	1	0		0		0	0		4	1									1	100			1	1		1	1	1
Nr_153	-	75	6.2	BT	6	T2c	Nx	nvt	HR	0	311	1	1	0	0	0	0	0	0	0	1		0		0		0	0		1a	0	1	1	1			prostatebiopsies				100						1	1	1
Nr_154	76.5	74	1.3	EBRT	8	T2	N0	nvt	HR	0	284	1	0	N+	2	2	0	0	0	0	2		0	0	2		0	2	0	9	1																0	0	0
Nr_155	-	73	3.5	EBRT	7	T2	Nx	nvt	IR	1	338	1	1	0	0	0	0	0	0	0	1		0		0		0	1	0	9	0																0	0	0
Nr_156	7.7	65	0.2	RP	6	T1c	Nx	0	LR	0	299	1	0	M1a	3	3	0	0	0	0	3		0	0	3		0	3	0	9	1																0	0	0
Nr_157	-	84	6.6	EBRT	8	T3a	Nx	nvt	HR	0	259	1	1	0	0	0	0	0	0	0	1		0		0		0	1	0	9	0																0	0	0
Nr_158	-	60	2.6	EBRT	8	T3	N1	nvt	HR	1	311	1	1	0	0	0	0	0	0	0	1		0		0		0	1	0	9	0																0	0	0
Nr_159	16.8	68	1.3	EBRT	7	T2	N0	nvt	IR	0	291	1	0	N+	2	2	0	0	0	0	2		0	0	2		0	2	0	9	1																0	0	0
Nr_160	-	76	95	EBRT	8	T3	N0	nvt	HR	0	303	1	1	M1a	3	3	0	0	>5	5	9		0	1	2	5	0	1		1a	1	2	2	2			Target biopsy			5	100						2	2	1
Nr_161	-	67	5.7	RP	7	T2c	Nx	0	HR	0	303	1	0	N+	3	3	0	0	0	0	3		0	1	2		0	2		AVL	1																0	0	0
Nr_162	-	76	2	EBRT	10	T3	N0	nvt	HR	0	360	1	1	0	0	0	0	0	0	0	1		0		0		0	0		1a	0	1	1	1			prostatebiopsies			1	100						1	1	1
Nr_163	-	65	3.4	BT	6	T1	Nx	nvt	LR	0	342	1	1	0	0	0	0	0	0	0	1		0		0		0	0		2a	0							1	1	1	100						1	1	1
Nr_164	-	78	0.9	EBRT	10	T3b	Nx	nvt	HR	0	311	1	0	N+	1	1	0	0	0	0	1		0	0	1		0	1	0	9	1																0	0	0
Nr_165	-	62	1.1	EBRT	7	T3a	N0	nvt	HR	0	263	1	1	0	0	0	0	0	0	0	1		0		0		0	1	0	9	0																0	0	0
Nr_166	-	79	31	EBRT	6	T1c	N0	nvt	HR	0	296	1	1	0	0	0	0	0	0	0	1		0		0		0	1	0	9	0																0	0	0
Nr_167	-	79	1.3	EBRT	7	T2	Nx	nvt	IR	0	252	0	0	0	0	0	0	0	0	0	0		0		0		0			0	0																0	0	0
Nr_168	-	72	2.8	EBRT	10	T3	N0	nvt	HR	0	286	1	0	M1a	>5	5	>5	5	0	0	10	5	0	2	3		0	3		2a	0									1 (MRI sacrum, 1 lesion)							0	0	0
Nr_169	6.4	79	0.6	RP	9	T2c	N0	0	HR	0	259	1	0	N+	3	3	0	0	0	0	3		0	0	3		0	3	0	9	1																0	0	0
Nr_170	-	76	6.6	EBRT	8	T4	N1	nvt	HR	1	277	1	1	M1a	>5	5	5	5	0	0	11	5	0	1	4		0	1		3	0							10		>5	100						10	10	1
Nr_171	-	66	3.5	BT	6	T1c	Nx	nvt	LR	0	262	1	1	0	0	0	0	0	0	0	1		0		0		0	1		2a	0							1	1	1	100						1	1	1
Nr_172	-	78	12.9	EBRT	7	T2b	N0	nvt	IR	0	273	1	1	M1a	>5	5	>5	5	2	2	13	5	0	0	5		2	8	5	9	0																0	0	0
Nr_173	-	65	0.5	RP	7	T3b	N+	0	HR	0	348	1	0	N+	1	1	0	0	0	0	1		0	0	1		0	1	0	4?	1																0	0	0
Nr_174	-	68	7.9	HIFU	8	T3	Nx	nvt	HR	1	226	1	0	M1a	>5	5	1	1	0	0	6	1	0	1	4		0	4	2	9	0																0	0	0
Nr_175	-	80	22.7	RP	9	T3b	N0	1	HR	1	276	1	0	0	0	0	>5	5	0	0	5	5	0		0		0	0		9	0																0	0	0
Nr_176	8.2	68	2	EBRT	8	T3a	N0	nvt	HR	0	285	1	1	0	0	0	0	0	0	0	1		0		0		0	1		2a	0							1	1	1	100						1	1	1
Nr_177	17.1	84	13.6	EBRT	10	T3b	N0	nvt	HR	0	249	1	0	M1a	>5	5	>5	5	0	0	10	5	0	2	3		0	3	7	9	0																0	0	0
Nr_178	-	74	2.4	RP	7	T3	Nx	0	HR	0	290	0	0	0	0	0	0	0	0	0	0		0		0		0			0	0																0	0	0
Nr_179	-	61	0.2	RP	7	T2c	Nx	0	HR	0	371	0	0	0	0	0	0	0	0	0	0		0		0		0			0	0																0	0	0
Nr_180	6	76	1.6	RP	7	T2c	Nx	0	HR	0	286.24	1	0	N+	1	1	0	0	0	0	1		0	0	1		0	1	0	9	1																0	0	0
Nr_181	11.3	65	0.5	RP	7	T2c	N0	0	HR	0	318.85	1	0	N+	1	1	0	0	0	0	1		0	1	0		0	1		4	1												1				0	0	0
Nr_182	25	77	0.8	RP	9	T2a	N0	0	HR	0	318.58	0	0	0	0	0	0	0	0	0	0		0		0		0			0	0																0	0	0
Nr_183	29.7	71	1.7	RP	6	T2c	N0	0	HR	0	317.61	1	0	M1a	5	5	0	0	0	0	5		0	0	5		0	5	0	9	0																0	0	0
Nr_184	9	78	3	RP	7	T3a	Nx	1	HR	0	323.36	1	1	0	0	0	0	0	0	0	1		0		0		0	0		4	0											1					1	1	1
Nr_185	5.8	73	1.1	RP	7	T2c	Nx	0	HR	0	311.08	0	0	0	0	0	0	0	0	0	0		0		0		0			0	0																0	0	0
Nr_186	8.4	64	0.5	RP	7	T2c	Nx	1	HR	0	324.17	0	0	0	0	0	0	0	0	0	0		0		0		0			0	0																0	0	0
Nr_187	25.6	74	1.9	RP	9	T4	N+	1	HR	0	302.94	1	0	N+	5	5	0	0	0	0	5		0	0	5		0	5	0	9	0																0	0	0
Nr_188	16	69	0.6	RP	7	T3a	N0	1	HR	0	273.65	1	1	0	0	0	0	0	0	0	1		0		0		0	0		4	0											1					1	1	1
Nr_189	6.6	69	0.7	RP	7	T3a	N0	0	HR	0	323	1	0	0	0	0	>5	5	0	0	5	5	0		0		0	0		2a	0							5	5	>5							5	5	1
Nr_190	11.4	69	0.6	RP	7	T2c	Nx	1	HR	0	303.93	0	0	0	0	0	0	0	0	0	0		0		0		0			0	0																0	0	0
Nr_191	16.3	68	1.9	RP	7	T3a	N0	0	HR	0	257.71	0	0	0	0	0	0	0	0	0	0		0		0		0			0	0																0	0	0
Nr_192	7	73	1.6	RP	8	T2c	Nx	1	HR	0	307.38	1	1	N+	>5	5	0	0	0	0	6		0	0	5		0	6	0	9	0																0	0	0
Nr_193	11.3	73	2.3	RP	8	T3b	N0	0	HR	0	319	1	1	N+	4	4	1	1	0	0	6	1	0	0	4		0	5	1	9	0																0	0	0
Nr_194	30.8	65	2.6	RP	9	T2c	N+	1	HR	0	322	1	0	N+	4	4	2	2	0	0	6	2	0	2	2		0	2		2a	0							1	1	1	100						1	1	1
Nr_195	4	62	0.7	RP	9	T3a	N0	0	HR	0	313.94	1	0	N+	1	1	0	0	0	0	1		0	0	1		0	0		4	1									1	100			1	1		1	1	1
Nr_196	10.2	71	2.9	EBRT	7	T3a	Nx	nvt	HR	0	323.21	1	0	N+	2	2	0	0	0	0	2		0	0	2		0	2		4	1															2	0	0	0
Nr_197	11.7	66	0.8	RP	7	T3b	Nx	1	HR	0	328.62	0	0	0	0	0	0	0	0	0	0		0		0		0			0	0																0	0	0
Nr_198	18	70	1	RP	7	T3b	N0	0	HR	1	299.62	0	0	0	0	0	0	0	0	0	0		0		0		0			0	0																0	0	0
Nr_199	40.1	69	1.3	RP	7	T2b	Nx	1	IR	0	321.41	0	0	0	0	0	0	0	0	0	0		0		0		0			0	0																0	0	0
Nr_200	8.5	67	1.2	RP	7	T3b	Nx	1	HR	0	318.26	1	1	0	0	0	0	0	0	0	1		0		0		0	1	0	9	0																0	0	0
Nr_201	6	68	0.8	RP	7	T3b	Nx	0	HR	1	299.55	1	1	N+	5	5	0	0	0	0	6		0	3	2		0	3	3	9	0																0	0	0
Nr_202	12.5	77	3	RP	7	T3b	Nx	1	HR	0	319.47	1	0	N+	>5	5	0	0	0	0	5		0	0	5		0	5	0	9	0																0	0	0
Nr_203	6.5	74	0.5	RP	9	T2c	N0	0	HR	0	314.88	0	0	0	0	0	0	0	0	0	0		0		0		0			0	0																0	0	0
Nr_204	14	64	3.4	EBRT	7	T2	Nx	nvt	IR	0	204.86	1	0	N+	1	1	0	0	0	0	1		0	0	1		0	0		2a	1							2	2	2	100						2	2	1
Nr_205	12	76	0.8	RP	9	T2c	Nx	1	HR	0	300	1	0	0	0	0	1	1	0	0	1	1	0		0		0	0		4	1									1	100			1	1		1	1	1
Nr_206	9.5	62	0.6	RP	7	T3b	N0	1	HR	0	296.02	0	0	0	0	0	0	0	0	0	0		0		0		0			0	0																0	0	0
Nr_207	6.5	63	11.2	RP	7	T2b	Nx	0	IR	0	306	1	0	0	0	0	>5	5	0	0	5	3	2		0		0	2	3	9	0																0	0	0
Nr_208	11.3	65	0.7	RP	7	T2c	N0	0	HR	0	307.18	1	1	0	0	0	0	0	0	0	1		0		0		0	0		4	0											1					1	1	1
Nr_209	16.4	67	19.1	RP	9	T3b	N+	1	HR	0	318	1	1	M1a	>5	5	>5	5	0	0	11	5	0	0	5		0	1		2a	0							10	10	>5	100						10	10	1
Nr_210	16.6	65	46.5	BT	7	T2b	N0	nvt	HR	0	311	1	1	M1a	>5	5	1	1	0	0	7	1	0	0	5		0	6	1	9	0																0	0	0
Nr_211	110	67	6.4	EBRT	7	T3a	N0	nvt	HR	0	309	1	0	N+	1	1	1	1	0	0	2	1	0	1	0		0	0		2a	1							1	1	1, (2 op MRI WK, 1 gemist op PSMA)	100						1	1	1
Nr_212	56.5	70	2.8	RP	7	T3b	N+	1	HR	0	308.72	1	0	N+	3	3	0	0	0	0	3		0	0	3		0	3	0	9	1																0	0	0
Nr_213	18	72	3.6	EBRT	8	T3b	N0	nvt	HR	0	297.68	1	0	N+	1	1	0	0	1	1	2		0	0	1	1	0	0		1a ; 4	1	1	1	1			VATS lobectomy			1 ; 1	100			1	1		2	2	1
Nr_214	-	77	4.5	RP	7	T2c	N0	1	IR	0	276.62	0	0	0	0	0	0	0	0	0	0		0		0		0			0	0																0	0	0
Nr_215	-	78	16.5	RP	6	T3b	Nx	1	HR	0	327	1	1	N+	>5	5	1	1	0	0	7	1	0	0	5		0	6	1	9	0																0	0	0
Nr_216	8.1	68	8.5	RP	7	T2a	Nx	0	IR	0	310.91	1	0	N+	>5	5	0	0	0	0	5		0	0	5		0	5	0	9	0																0	0	0
Nr_217	6.5	74	1.5	RP	9	T2c	N0	0	HR	0	294.02	1	0	N+	3	3	0	0	0	0	3		0	3	0		0	0		9	1																0	0	0
Nr_218	4.7	65	0.4	RP	7	T3b	N0	0	HR	0	304.4	1	0	N+	1	1	0	0	0	0	1		0	0	1		0	1	0	9	1																0	0	0
Nr_219	16.3	69	3.6	RP	7	T3a	N0	0	HR	0	329.39	1	1	0	0	0	0	0	0	0	1		0		0		0	0		4	0											1					1	1	1
Nr_220	11	70	4.3	EBRT	7	T3a	Nx	nvt	HR	0	286.34	1	0	N+	4	4	0	0	0	0	4		0	0	4		0	4	0	9	0																0	0	0
Nr_221	15	77	5.4	BT	7	T2	Nx	nvt	IR	0	313.76	1	1	0	0	0	0	0	0	0	1		0		0		0	1	0	9	0																0	0	0
Nr_222	10.2	71	4.3	RP	7	T2c	Nx	0	HR	0	305.76	1	1	N+	1	1	0	0	0	0	2		0	0	1		0	1		4	1													1	1		1	1	1
Nr_223	19	64	8.5	RP	7	T4a	N0	1	HR	0	258.87	1	1	0	0	0	0	0	0	0	1		0		0		0	1	0	9	0																0	0	0
Nr_224	12.4	67	12.8	RP	8	T2c	Nx	0	HR	1	327	1	0	M1a	>5	5	>5	5	0	0	10	5	0	4	1		0	1	9	9	0																0	0	0
Nr_225	20	78	17	RP	9	T3a	Nx	0	HR	0	319.24	1	0	N+	1	1	0	0	0	0	1		0	1	0		0	0		4	1									1	100			1	1		1	1	1
Nr_226	-	69	4.3	RP	7	T3a	N0	0	HR	0	297.81	1	1	N+	5	5	0	0	0	0	6		0	0	5		0	6	0	9	0																0	0	0
Nr_227	-	78	3.1	HIFU	6	T2a	N0	nvt	LR	0	324.51	1	1	0	0	0	0	0	0	0	1		0		0		0	0		4	0											1					1	1	1
Nr_228	333	59	5.2	EBRT	6	T3	N0	nvt	HR	0	292	1	0	N+	3	3	2	2	0	0	5	2	0	0	3		0	3	2	9	0																0	0	0
Nr_229	77	73	1.7	EBRT	7	T3b	Nx	nvt	HR	0	318.53	1	0	N+	3	3	0	0	0	0	3		0	1	2		0	0		4	1									3	100			1	3		1	3	1
Nr_230	-	74	0.7	RP	6	T2	Nx	0	LR	0	319	1	1	0	0	0	3	3	0	0	4	1	2		0		0	3	1	9	1																0	0	0
Nr_231	14	67	23.2	RP	6	T3a	N0	0	HR	0	326	1	0	M1a	>5	5	>5	5	1	1	11	2	3	5	0		1	4	7	9	0																0	0	0
Nr_232	-	70	22.5	BT	8	T2a	N0	nvt	HR	0	320.5	1	0	N+	>5	5	0	0	0	0	5		0	5	0		0	0		9	0																0	0	0
Nr_233	5.9	56	0.36	RP	7	T3a	Nx	1	HR	0	323	1	0	0	0	0	2	2	0	0	2		2		0		0	0		2c	1					2		0	2	MRI: no metastasis, but degeneration							0	0	0
Nr_234	-	72	2.1	EBRT	7	T3	Nx	nvt	HR	0	290	1	1	N+	1	1	4	4	0	0	6	4	0	0	1		0	2	4	9	0																0	0	0
Nr_235	-	72	20	EBRT	NB	T1a	Nx	nvt	HR	0	303	1	1	N+	1	1	2	2	0	0	4	1	1	1	0		0	2	2	9	1																0	0	0
Nr_236	11.7	67	1.5	RP	7	T3b	Nx	1	HR	0	328.62	1	1	N+	>5	5	0	0	0	0	6		0	0	5		0	6	0	9	0																0	0	0
Nr_237	9.2	68	0.5	RP	7	T3a	Nx	1	HR	0	319.95	1	1	0	0	0	0	0	0	0	1		0		0		0	0		4	0												1				0	0	0
Nr_238	9.2	68	0.7	RP	8	T3b	Nx	1	HR	0	328.4	1	0	M1a	>5	5	0	0	0	0	5		0	0	5		0	5	0	9	0																0	0	0
Nr_239	5.3	71	0.3	RP	9	T2c	N0	1	HR	0	322.74	1	1	0	0	0	0	0	0	0	1		0		0		0	0		4	0											1					1	1	1
Nr_240	25	67	4	EBRT	9	T3	N0	nvt	HR	0	314	1	0	0	0	0	2	2	0	0	2	2	0		0		0	0		9	1																0	0	0
Nr_241	30.6	63	0.7	RP	7	T2c	N0	1	HR	0	295.18	1	1	N+	3	3	0	0	0	0	4		0	0	3		0	4	0	9	1																0	0	0
Nr_242	18	71	2.9	RP	7	T3b	N0	0	HR	1	307.24	1	0	N+	2	2	0	0	0	0	2		0	0	2		0	1		1a	1	3	1	2	1		lymph nodedissection			1	50						1	1	1
Nr_243	7.2	62	0.5	RP	7	T3a	N0	1	HR	0	317.76	0	0	0	0	0	0	0	0	0	0		0		0		0			0	0																0	0	0
Nr_244	20.5	64	0.6	RP	9	T3b	N+	1	HR	0	325.3	1	0	N+	3	3	0	0	0	0	3		0	0	3		0	3	0	9	1																0	0	0
Nr_245	5.2	69	3.2	RP	7	T3a	Nx	1	HR	0	319.05	1	0	N+	4	4	0	0	0	0	4		0	2	2		0	2	2	9	0																0	0	0
Nr_246	-	75	4.6	EBRT	7	T3a	N0	nvt	HR	0	319	1	1	M1a	5	5	1	1	1	1	8	1	0	5	0	1	0	1		1a	0	1	1	1			lymph nodepunction				100						1	1	1
Nr_247	16.6	79	30.1	BT	7	T2b	N0	nvt	HR	0	307	1	1	M1a	>5	5	1	1	0	0	7	1	0	1	4		0	5	2	9	0																0	0	0
Nr_248	4.7	66	1.1	RP	7	T3b	N0	0	HR	0	318.2	1	1	N+	1	1	0	0	0	0	2		0	0	1		0	1		4	1													1	1		1	1	1
Nr_249	12	75	0.9	RP	7	T3b	Nx	0	HR	0	307	1	1	N+	1	1	0	0	0	0	2		0	0	1		0	2	0	9	1																0	0	0
Nr_250	10.7	67	0.5	RP	8	T2c	N0	1	HR	0	295	0	0	0	0	0	0	0	0	0	0		0		0		0			4?	0																0	0	0
Nr_251	24.3	68	2.1	RP	7	T3b	N+	0	HR	0	300	1	0	M1a	1	1	0	0	0	0	1		0	0	1		0	0		4	1												1				0	0	0
Nr_252	4.5	70	1.1	RP	8	T3b	N+	0	HR	0	311	1	0	N+	>5	5	1	1	>5	5	11	1	0	0	5	5	0	5	6	9	0																0	0	0
Nr_253	-	75	0.6	RP	7	T2b	N0	1	IR	0	316	0	0	0	0	0	0	0	0	0	0		0		0		0			0	0																0	0	0
Nr_254	19	76	0.6	RP	7	T3a	Nx	0	HR	0	310	1	1	N+	1	1	0	0	0	0	2		0	0	1		0	2	0	4	1																0	0	0
Nr_255	9.2	68	0.5	RP	7	T2c	Nx	1	HR	0	317	0	0	0	0	0	0	0	0	0	0		0		0		0			4?	0																0	0	0
Nr_256	30.4	81	0.4	EBRT	7	T1c	Nx	nvt	IR	1	304	1	1	0	0	0	0	0	0	0	1		0		0		0	1	0	9	0																0	0	0
Nr_257	13.2	76	0.5	RP	9	T2b	N0	1	HR	0	320	1	1	0	0	0	0	0	0	0	1		0		0		0	0	1	4	0											1					1	1	1
Nr_258	17.5	83	2.1	EBRT	9	T2b	N0	nvt	HR	0	305	1	0	N+	3	3	0	0	0	0	3		0	3	0		0	0		9	1																0	0	0
Nr_259	7.8	72	0.4	RP	9	T3a	N+	0	HR	0	303	1	1	0	0	0	0	0	0	0	1		0		0		0	0	1	4	0												1				0	0	0
Nr_260	8	70	0.9	RP	9	T2a	N+	0	HR	0	319	1	0	N+	1	1	0	0	0	0	1		0	1	0		0	0		4	1													1	1		1	1	1
Nr_261	7.3	76	0.5	RP	9	T3b	N+	1	HR	0	290	1	0	N+	2	2	1	1	0	0	3	1	0	0	2		0	2	1	9	1																0	0	0
Nr_262	-	56	1.4	RP	7	T3a	Nx	1	HR	0	307	1	1	N+	2	2	0	0	0	0	3		0	0	2		0	1		4	1												1	2		1	2	1	0
[truncated: 16 more columns]

## Sheet: SUV-values
Pat number	Aorta peak	Aorta max	Aorta mean	Lesion location	Peak	Max	Mean	Volume	TBR peak	CT correlation	TPFP
Nr_003	1.18	1.42	1.07	Bone	8.14	14.6	8.92	1.17	6.89831	1	1
Nr_005	1	1.4	1	Prostate	4.14	6.1	3.44	2.83	4.14	-	1
Nr_009	1	1.1	0.8	Lymph Node	2.49	5.33	3.09	0.71	2.49	0	0
Nr_009	1	1.1	0.8	Lymph Node	2.8	3.7	2.1		2.8	0	0
Nr_012	1.91	1.59	0.95	Bone	3.24	7.62	4.37		1.69634	1	1
Nr_012	1.91	1.59	0.95	Bone	4.39	9.7	6.24		2.29843	1	1
Nr_012	1.91	1.59	0.95	Bone	3.82	8.42	4.85		2	1	1
Nr_012	1.91	1.59	0.95	Bone	3.56	7.41	4.71		1.86387	1	1
Nr_012	1.91	1.59	0.95	Bone	3.63	8.39	4.86		1.90052	1	1
Nr_012	1.91	1.59	0.95	Lymph Node	18.56	28.62	18.61		9.71728	1	1
Nr_012	1.91	1.59	0.95	Lymph Node	20.07	29.22	17.58		10.5079	1	1
Nr_012	1.91	1.59	0.95	Lymph Node	8.97	14.97	9.44		4.69634	1	1
Nr_012	1.91	1.59	0.95	Lymph Node	4.63	10.65	6.05		2.42408	1	1
Nr_012	1.91	1.59	0.95	Lymph Node	1.86	4.44	2.61		0.973822	1	1
Nr_014	1.4	1.7	1.2	Lymph Node	3.7	8	4.7		2.64286	1	1
Nr_014	1.4	1.7	1.2	Lymph Node	8.3	18.1	11.2		2.78571	0	1
Nr_014	1.4	1.7	1.2	Lymph Node	19.1	41	25.1		13.6429	0	1
Nr_014	1.4	1.7	1.2	Lymph Node	2.3	4.2	2.6		1.64286	0	1
Nr_014	1.4	1.7	1.2	Lymph Node	6	12.4	7.4		4.28571	0	1
Nr_016	1.2	1.4	1.1	Lymph Node	1.9	3.4	2		1.58333	0	0
Nr_021	1.02	1.3	0.81	Bone	1.44	2.56	1.55		1.41176	0	0
Nr_022	1.02	1.31	0.73	Lymph Node	14.9	21.75	14.08		14.6078	1	1
Nr_025	2.32	3.08	1.67	Bone	23.14	36.67	23.24		9.97414	1	1
Nr_028	1.5	1.7	1	Prostate	5.3	5.5	3.4	0.6	3.53333	-	1
Nr_029	0.6	0.8	0.5	Lymph Node	3.9	9.1	5.1		6.5	0	0
Nr_034	0.82	1.11	0.84	Prostate	3.4	5.48	3.12		4.14634	-	1
Nr_037	1.06	1.36	0.89	Prostate	4.15	6.1	3.51		3.91509	-	1
Nr_042	1.19	1.29	0.97	Lymph Node	1.98	3.34	2.04		1.66387	1	1
Nr_042	1.19	1.29	0.97	Lymph Node	2.28	2.73	1.66		1.91597	1	1
Nr_042	1.19	1.29	0.97	Lymph Node	3.15	5.49	3.36		2.64706	1	1
Nr_044	1.6	1.8	1.3	Bone	4.9	9.1	6	0.8	3.0625	1	1
Nr_050	1.6	1.9	1.4	Lymph Node	1.6	2.3	1.4		1	0	0
Nr_056	1.3	1.4	1	Lymph Node	2	3.3	1.8	2	1.53846	0	0
Nr_056	1.3	1.4	1	Lymph Node	1.4	2.2	1.1	4.3	1.07692	0	0
Nr_061	0.92	1.16	0.84	Lymph Node	1.19	1.68	1.1		1.29348	0	0
Nr_061	0.92	1.16	0.84	Lymph Node	1.34	1.99	1.42		1.45652	0	0
Nr_062	1.59	1.87	1.22	Prostate	5.13	10.75	6.27		3.22642	-	1
Nr_063	2.41	2.55	1.93	Lymph Node	1.51	1.78	1.45		0.626556	0	0
Nr_063	2.41	2.55	1.93	Prostate	2.97	4.04	2.8		1.23237	-	1
Nr_064	1.97	2.44	1.54	Lymph Node	2.06	3.87	2.46		1.04569	0	1
Nr_064	1.97	2.44	1.54	Lymph Node	2.46	4.34	2.59		1.24873	0	1
Nr_066	1.37	1.74	1.14	Prostate	3.05	5.07	2.88		2.22628	-	1
Nr_067	2.11	2.34	1.51	Lymph Node	21.68	48.88	29.86		10.2749	1	1
Nr_067	2.11	2.34	1.51	Lymph Node	8.87	20.29	13.13		4.20379	0	1
Nr_067	2.11	2.34	1.51	Lymph Node	2.82	6.52	3.75		1.33649	0	1
Nr_072	1.2	1.5	1.1	Lymph Node	19.3	41.5	27	0.54	16.0833	0	0
Nr_076	1.1	1.2	0.7	Lymph Node	0.7	1.4	0.8		0.636364	0	0
Nr_082	1.1	1.4	0.9	Bone	57.3	71.3	46.6	4.1	52.0909	1	1
Nr_085	1.2	1.7	1.2	Lymph Node	1.1	1.9	1	2.2	0.916667	0	0
Nr_087	0.54	0.76	0.44	Bone	2.04	4.14	2.52		3.77778	0	1
Nr_088	1.52	1.64	1.02	Prostate	3.87	8.09	4.78		2.54605	-	1
Nr_091	1.03	1.42	0.88	Prostate	3.05	5.97	3.32		2.96117	-	0
Nr_092	2.26	2.41	1.48	Prostate	5.92	8.56	5.17		2.61947	-	1
Nr_095	1.07	0.93	0.63	Lymph Node	46.86	72.86	47.86		43.7944	1	1
Nr_095	1.07	0.93	0.63	Lymph Node	9.23	22.54	13.05		8.62617	1	1
Nr_095	1.07	0.93	0.63	Lymph Node	10.27	20.05	13.15		9.59813	1	1
Nr_095	1.07	0.93	0.63	Lymph Node	42.15	70.42	43.88		39.3925	1	1
Nr_095	1.07	0.93	0.63	Lymph Node	55.02	75.48	46.08		51.4206	1	1
Nr_1033	2.01	2.35	1.42	Bone	3.13	4.44	2.71		1.55721	1	1
Nr_109	1.21	1.84	0.95	Prostate	8.35	11.89	7.15		6.90083	-	1
Nr_111	2.56	2.55	1.32	Prostate	2.33	4.28	2.25		0.910156	-	1
Nr_111	2.56	2.55	1.32	Lymph Node	0.92	1.31	1.03		0.359375	0	0
Nr_113	1.22	1.53	1.08	Prostate	3.45	7.04	4.46		2.82787	-	0
Nr_115	1.17	1.43	1.01	Lymph Node	1.42	1.72	1.39		1.21368	0	0
Nr_115	1.17	1.43	1.01	Lymph Node	1.51	2.28	1.68		1.2906	0	0
Nr_120	1.49	1.84	1.29	Prostate	12.03	20.81	12.85		8.07383	-	0
Nr_121	1.3	1.5	1.1	Prostate	4	4.3	2.3		3.07692	-	1
Nr_122	1.5	1.8	1.3	Bone	5.3	8.5	5.2	1.3	3.53333	1	0
Nr_132	0.9	1	0.7	Lymph Node	2.4	4.7	2.8	0.9	2.66667	0	0
Nr_137	1.5	1.8	1.3	Lymph Node	24.6	49.8	29.2	0.8	16.4	0	1
Nr_141	1.21	1.46	0.91	Prostate	6.96	6.34	3.78		5.75207	-	1
Nr_146	1.79	2.74	1.4	Lever	35.48	46.31	24.18		19.8212	1	1
Nr_146	1.79	2.74	1.4	Lever	7.96	8.7	7.59		4.44693	1	1
Nr_152	1.4	1.7	1.2	Bone	5.7	6.2	3.6		4.07143	1	1
Nr_153	1.4	1.76	1.01	Prostate	4.34	6.26	3.55		3.1	-	1
Nr_160	2.41	2.23	1.25	Lever	7.4	8.02	6.35		3.07054	1	1
Nr_160	2.41	2.23	1.25	Lever	8.1	8.8	6.74		3.361	1	1
Nr_162	1.87	2.36	1.2	Prostate	15.98	42.93	25.14		8.54545	-	1
Nr_163	1.41	1.53	0.93	Prostate	4.41	7.49	4.29		3.12766	-	1
Nr_170	1.8	2.17	1.56	Bone	14.89	20.36	12.73		8.27222	1	1
Nr_170	1.8	2.17	1.56	Bone	11.28	15.64	10.43		6.26667	1	1
Nr_170	1.8	2.17	1.56	Bone	6.74	14.68	9.1		3.74444	1	1
Nr_170	1.8	2.17	1.56	Bone	3.39	7.62	4.35		1.88333	1	1
Nr_170	1.8	2.17	1.56	Bone	1.65	3.15	1.81		0.916667	1	1
Nr_170	1.8	2.17	1.56	Lymph Node	3.73	9.29	5.53		2.07222	0	1
Nr_170	1.8	2.17	1.56	Lymph Node	2.37	3.08	2		1.31667	0	1
Nr_170	1.8	2.17	1.56	Lymph Node	8.28	17.55	11.22		4.6	1	1
Nr_170	1.8	2.17	1.56	Lymph Node	2	3.6	1.93		1.11111	0	1
Nr_170	1.8	2.17	1.56	Lymph Node	4.58	8.28	4.99		2.54444	0	1
Nr_171	1.2	1.55	0.92	Prostate	2.81	3.84	2.5		2.34167	-	1
Nr_176	1.13	1.31	0.86	Prostate	6.29	9.27	5.76		5.56637	-	1
Nr_181	0.95	1.1	1	Lymph Node	3.3	3.8	2.4	12.2	3.47368	1	0
Nr_184	1.5	1.6	1.4	Prostate	3.5	3.7	3	1.47	2.33333	-	1
Nr_188	0.9	1	0.7	Prostate	2	2.3	1.8	3.5	2.22222	-	1
Nr_189	1.06	1.16	0.98	Bone	2.58	4.06	3.08	0.7	2.43396	1	1
Nr_189	1.06	1.16	0.98	Bone	2.79	5.06	3.71	0.51	2.63208	1	1
Nr_189	1.06	1.16	0.98	Bone	2.56	3.87	2.8	2.18	2.41509	1	1
Nr_189	1.06	1.16	0.98	Bone	1.7	2.72	2.12	0.64	1.60377	1	1
Nr_189	1.06	1.16	0.98	Bone	3.83	5.11	3.77	2.18	3.61321	1	1
Nr_194	1.3	1.5	1.24	Lymph Node	1.14	1.67	1.28	0.83	0.876923	1	1
Nr_195	1.2	1.4	1.1	Lymph Node	7.4	13.2	7.5	1.41	6.16667	0	1
Nr_196	1	1.1	0.9	Lymph Node	2.8	4	2.1	0.2	2.8	0	0
Nr_196	1	1.1	0.9	Lymph Node	2.3	3.1	2	0.4	2.3	0	0
Nr_204	1.48	1.75	1.35	Lymph Node	2.59	4.36	3.83	0.26	1.75	0	1
Nr_204	1.48	1.75	1.35	Lymph Node	1.49	1.98	1.8	0.26	1.00676	0	1
Nr_205	1.3	1.4	1.2	Bone	6.1	10	5.5	2.2	4.69231	1	1
Nr_208	1.2	1.1	1	Prostate	5.2	7.2	4.3	2.5	4.33333	-	1
Nr_209	1.31	1.45	1.13	Bone	8.3	13.41	8.76	2.62	6.33588	1	1
Nr_209	1.31	1.45	1.13	Bone	37.8	58.81	40.92	1.15	28.855	1	1
Nr_209	1.31	1.45	1.13	Bone	18.53	30.16	20.68	1.02	14.145	1	1
Nr_209	1.31	1.45	1.13	Bone	13.37	22.46	17.89	0.7	10.2061	1	1
Nr_209	1.31	1.45	1.13	Bone	32.37	54.45	37.23	0.9	24.7099	1	1
Nr_209	1.31	1.45	1.13	Lymph Node	10.58	21.68	16.41	0.38	8.07634	0	1
Nr_209	1.31	1.45	1.13	Lymph Node	20.96	31.18	23.89	1.22	16	0	1
Nr_209	1.31	1.45	1.13	Lymph Node	10.68	16.92	11.01	2.69	8.15267	0	1
Nr_209	1.31	1.45	1.13	Lymph Node	7.03	10.85	8.23	0.9	5.36641	0	1
Nr_209	1.31	1.45	1.13	Lymph Node	5.32	8.14	6.43	0.9	4.06107	0	1
Nr_211	0.93	0.98	0.87	Bone	2.14	2.62	2.01	2.94	2.30108	1	1
Nr_213	1.1	1.3	1	Lymph Node	2.7	5	2.6	1.9	2.45455	0	1
Nr_213	1.1	1.3	1	Long	18	25.5	15.3	3.5	16.3636	1	1
Nr_219	1	1.1	0.9	Prostate	4.7	5.1	4.2	2	4.7	-	1
Nr_222	1.1	1.2	1	Lymph Node	2	2.9	1.9	1.9	1.81818	0	1
Nr_225	1.2	1.3	1.1	Lymph Node	33.3	53.3	30.4	2.2	27.75	1	1
Nr_227	1.3	1.4	1.2	Prostate	3.6	3.9	3.3	1.2	2.76923	-	1
Nr_229	1.4	1.6	1.3	Lymph Node	16.7	29.6	15.2	1.9	11.9286	1	1
Nr_229	1.4	1.6	1.3	Lymph Node	6.3	10.2	6	1.9	4.5	0	1
Nr_229	1.4	1.6	1.3	Lymph Node	3.9	7.2	3.9	1.3	2.78571	0	1
Nr_233	1.09	1.29	0.93	Bone	3.87	4.75	3.26	2.5	3.55046	0	0
Nr_233	1.09	1.29	0.93	Bone	3.91	4.75	3.48	4.67	3.58716	0	0
Nr_237	1.1	1.2	1.1	Prostate	2.5	2.8	2.6	0.2	2.27273	-	0
Nr_239	1	1.1	1	Prostate	3.3	3.4	2.8	0.3	3.3	-	1
Nr_242	0.92	1	0.88	Lymph Node	12.59	22.22	16.64	0.7	13.6848	0	1
Nr_242	0.92	1	0.88	Lymph Node	3.24	5.48	4.34	0.38	3.52174	0	0
Nr_246	1.21	1.26	1.07	Lymph Node	7.4	10.46	7.67	3.2	6.1157	1	1
Nr_248	1.2	1.3	1	Lymph Node	1.9	3	2.3	0.9	1.58333	0	1
Nr_251	0.8	0.8	0.8	Lymph Node	2.2	3.6	2.1	1.7	2.75	0	0
Nr_257	1.2	1.3	1.1	Prostate	2.3	2.6	1.7	1.2	1.91667	-	1
Nr_259	1.5	1.6	1.5	Prostate	2.4	2.9	2.5	1.2	1.6	-	0
Nr_260	1.2	1.2	1.1	Lymph Node	4.8	7.4	4.4	2	4	1	1
Nr_262	1	1	1	Lymph Node	1.8	2.9	1.9	1.2	1.8	0	1
Nr_262	1	1	1	Lymph Node	1.3	2	1.7	0.3	1.3	0	1
